# Supplementary material for: Review of the genus Stigmus Panzer (Hymenoptera, Crabronidae) in China, with description of five new species from the Oriental and Palearctic Regions
Source: Zookeys. 2019 May 9;843:51–69. doi: 10.3897/zookeys.843.31885 (PMC6522469; doi:10.3897/zookeys.843.31885)
Supplement: XML Treatment for Stigmus denticorneus [file zookeys.843.31885-treatment2.xml]

<!DOCTYPE tp:taxon-treatment
  PUBLIC "-//TaxonX//DTD Taxonomic Treatment Publishing DTD v0 20100105//EN" "tax-treatment-NSO.dtd">
<tp:taxon-treatment xmlns:tp="http://www.plazi.org/taxpub"><tp:treatment-meta><kwd-group><label>Taxon classification</label><kwd><named-content xmlns:xlink="http://www.w3.org/1999/xlink" content-type="kingdom">Animalia</named-content></kwd><kwd><named-content xmlns:xlink="http://www.w3.org/1999/xlink" content-type="order">Hymenoptera</named-content></kwd><kwd><named-content xmlns:xlink="http://www.w3.org/1999/xlink" content-type="family">Crabronidae</named-content></kwd></kwd-group><mixed-citation publication-type="journal"><person-group><name><surname>Bashir</surname><given-names>Nawaz Haider</given-names></name><name><surname>Li</surname><given-names>Qiang</given-names></name><name><surname>Ma</surname><given-names>Li</given-names></name></person-group><article-title>Review of the genus <italic><tp:taxon-name><tp:taxon-name-part taxon-name-part-type="genus" reg="Stigmus">Stigmus</tp:taxon-name-part></tp:taxon-name></italic> Panzer (<tp:taxon-name><tp:taxon-name-part taxon-name-part-type="order">Hymenoptera</tp:taxon-name-part></tp:taxon-name>, <tp:taxon-name><tp:taxon-name-part taxon-name-part-type="family">Crabronidae</tp:taxon-name-part></tp:taxon-name>) in China, with description of five new species from the Oriental and Palearctic Regions</article-title><source>Zookeys</source><day>09</day><month>5</month><year>2019</year><volume>843</volume><fpage>51</fpage><lpage>69</lpage><pub-id pub-id-type="doi">10.3897/zookeys.843.31885</pub-id></mixed-citation></tp:treatment-meta><tp:nomenclature><tp:taxon-name>
                  <tp:taxon-name-part taxon-name-part-type="genus" reg="Stigmus">Stigmus</tp:taxon-name-part>
                  <tp:taxon-name-part taxon-name-part-type="species" reg="denticorneus">denticorneus</tp:taxon-name-part>
                  <object-id xmlns:xlink="http://www.w3.org/1999/xlink" content-type="zoobank" xlink:type="simple">http://zoobank.org/D79E43E1-99E2-4D66-8B65-B2E714AE7C58</object-id>
                </tp:taxon-name><tp:taxon-authority>Bashir &amp; Ma</tp:taxon-authority><tp:taxon-status xmlns:xlink="http://www.w3.org/1999/xlink" xlink:type="simple">sp. n.</tp:taxon-status><xref ref-type="fig" rid="F2">Figs 2</xref><xref ref-type="fig" rid="F6">, 6b, c</xref><!--PageBreak --></tp:nomenclature><tp:treatment-sec sec-type="type material" id="SECID0ERYAE"><title>Type material.</title><p>Holotype: ♀, China: Gansu: Dangxian: Daheba, <named-content xmlns:xlink="http://www.w3.org/1999/xlink" content-type="dwc:verbatimCoordinates" xlink:type="simple"><named-content content-type="geo-json" specific-use="{&#34;type&#34;:&#34;Point&#34;,&#34;coordinates&#34;:[105.283333,35.533333]}" id="NCID0E1YAE" xlink:type="simple">35°32'N, 105°17'E</named-content></named-content>, 30.VII.2004, 2530m, No. 200707781, coll. Qiong Wu (<abbrev xmlns:xlink="http://www.w3.org/1999/xlink" content-type="institution" xlink:title="Zhejiang University, Hangzhou, Zhejiang Province, P. R. China" id="ABBRID0E6YAE" xlink:type="simple">ZJU</abbrev>); Paratypes: 1♀7♂, China: Gansu: Dangxian: Daheba, <named-content xmlns:xlink="http://www.w3.org/1999/xlink" content-type="dwc:verbatimCoordinates" xlink:type="simple"><named-content content-type="geo-json" specific-use="{&#34;type&#34;:&#34;Point&#34;,&#34;coordinates&#34;:[105.283333,35.533333]}" id="NCID0EHZAE" xlink:type="simple">35°32'N, 105°17'E</named-content></named-content>, 30.VII.2004, 2530m, ♀, No. 200707788, 7♂, No. 200707785, 200707812, 200707771, 200707795, 200707816, 200707814, 200707829, coll. Qiong Wu, Min Shi (<abbrev xmlns:xlink="http://www.w3.org/1999/xlink" content-type="institution" xlink:title="Zhejiang University, Hangzhou, Zhejiang Province, P. R. China" id="ABBRID0EMZAE" xlink:type="simple">ZJU</abbrev>).</p></tp:treatment-sec><tp:treatment-sec sec-type="diagnosis" id="SECID0ERZAE"><title>Diagnosis.</title><p>Distinguished from <italic><tp:taxon-name><tp:taxon-name-part taxon-name-part-type="genus" reg="Stigmus">S.</tp:taxon-name-part><tp:taxon-name-part taxon-name-part-type="species" reg="japonicus">japonicus</tp:taxon-name-part></tp:taxon-name></italic> by combination of characters: in female, free margin of clypeus slightly produced and with two distinct cornuted teeth medially, deeply emarginated in the middle; scrobal suture inconspicuous, just with several longitudinal rugae; lateral surface of petiole with two strong longitudinal carinae; admedian and parapsidal line weakly impressed; posterior surface of propodeum with a shallow narrow median groove, shiny, remaining with contiguous punctures and sparse irregular oblique longitudinal rugae. Closely related to <italic><tp:taxon-name><tp:taxon-name-part taxon-name-part-type="genus" reg="Stigmus">S.</tp:taxon-name-part><tp:taxon-name-part taxon-name-part-type="species" reg="quadriceps">quadriceps</tp:taxon-name-part></tp:taxon-name></italic> except antenna dark brown; forewing veins brown; gena with sparse midsize to large punctures dorsally; in male, frontal furrow distinctly impressed on upper frons; free margin of clypeus slightly produced and nearly truncate medially; anterior area of pronotal collar narrowly emarginated in middle, antero-lateral corner lacking; petiole subquadrate (non-cylindrical), slightly convex, not longer than 1<sup>st</sup> abdominal tergite.</p></tp:treatment-sec><tp:treatment-sec sec-type="description" id="SECID0EP1AE"><title>Description.</title><p>Female (Figs <xref ref-type="fig" rid="F2">2a–g</xref>, <xref ref-type="fig" rid="F6">6b</xref>):</p><p><bold><italic>Measurements.</italic></bold> ♀ BL: 5 mm; HW : HLD : HLF = 68 : 42 : 52; HW : EWd : EW : TW : EL = 68 : 15 : 20 : 21 : 42; length of scape : length of pedicel : length of flagellomere I : width of flagellomere I : length of flagellomere II : width of flagellomere II = 20 : 8 : 6 : 4 : 6 : 4; PL : PW : LTI : WTI = 37 : 9 : 32 : 38. ♂, BL: 3.8–4.2 mm; <!--PageBreak -->HW : HLD : HLF = 62 : 36 : 48; HW : EWd : EW : TW : EL = 62 : 16 : 21 : 14 : 38; length of scape : length of pedicel : length of flagellomere I : width of flagellomere I : length of flagellomere II : width of flagellomere II = 15 : 7 : 6 : 3 : 7 : 3.5; PL : PW : LTI : WTI = 34 : 10 : 28 : 28.</p><p><bold><italic>Colour pattern.</italic></bold> Clypeus with reddish brown to dark brown band subapically; mandible yellowish except reddish brown apically; labrum dark brown; palpi fulvous; antenna beneath fulvous and dark brown; pronotal lobe ivory; tegula fulvous; forewing veins brown; fore and mid legs: base and apex of femur, tibia, tarsi fulvous, trochanter and remaining femur dark brown; hind leg basal one fourth of tibia and tarsus fulvous, remaining tibia dark brown; petiole black; gaster dark brown; setae on clypeus and mandible yellow.</p><p><bold><italic>Head.</italic></bold> Mandible tridentate apically, median tooth larger (Fig. <xref ref-type="fig" rid="F2">2a</xref>). Labrum pentagonal, apex deeply emarginated (Fig. <xref ref-type="fig" rid="F2">2a</xref>). Clypeus shiny, slightly convex, with sparse midsize punctures, setae on clypeus sparse, long; free margin of clypeus slightly produced and with two distinct cornuted teeth medially, slightly reflected (Fig. <xref ref-type="fig" rid="F2">2a</xref>). Scapal hollow half mat, coriaceous, somewhat shallow, provided with a vestigial minute tubercle medianly, not spined. Frontal furrow very fine and weakly impressed, inconspicuous. Median and upper frons shiny, with fine sparse punctures, gently convex. Ocellar triangle area flat, shiny, impunctate, near eyes area with dense, short, impressed lines, opaque area smaller than hind ocellus. Vertex behind ocelli half mat, with slender mi<!--PageBreak -->crosculpture, and fine sparse punctures. Gena shiny, with sparse midsize to large punctures dorsally (Fig. <xref ref-type="fig" rid="F2">2b</xref>), ventral gena shiny, smooth. Head from above with temples rarely convergent posteriorly, subquadrate. Occipital carina incomplete, not ending in hypostomal carina, suddenly ended at the posterior ridge of stomal hollow, not tooth, much narrowed, no crenulate; inner and outer orbital furrows lacking.</p><fig id="F2" position="float" orientation="portrait"><label>Figure 2.</label><caption><p><italic><tp:taxon-name><tp:taxon-name-part taxon-name-part-type="genus" reg="Stigmus">Stigmus</tp:taxon-name-part><tp:taxon-name-part taxon-name-part-type="species" reg="denticorneus">denticorneus</tp:taxon-name-part></tp:taxon-name></italic> Bashir &amp; Ma, sp. n. (<bold>a–g</bold> female <bold>h–l</bold> male). <bold>a, h</bold> Frontal view of head <bold>b, i</bold> dorsal view of head <bold>c</bold> dorsal view of collar <bold>d</bold> dorsal view of propodeum <bold>e</bold> dorsal view of petiole and gastral tergum I <bold>f</bold> lateral view of petiole and gastral tergum I <bold>g</bold> dorsal view of pygidial plate <bold>j</bold> dorsal view of male genitalia <bold>k</bold> lateral view of male genitalia <bold>l</bold> ventral view of male genitalia. Scale bars: 1 mm (<bold>a, b, d–f, h, i</bold>); 1.63 mm (<bold>c, g, j–l</bold>).</p></caption><graphic xmlns:xlink="http://www.w3.org/1999/xlink" xlink:href="zookeys-843-051-g002.jpg" position="float" orientation="portrait" xlink:type="simple" id="oo_300017.jpg"/></fig><p><bold><italic>Mesosoma.</italic></bold> Anterior area of pronotal collar with sturdy carinae (incomplete), narrowly emarginated in middle, lateral carina lacking, antero-lateral corner lacking (Fig. <xref ref-type="fig" rid="F2">2c</xref>). Mesoscutum half mat, anterior area with large dense punctures and slender coriaceous, remaining with sparse, midsize to large punctures. Admedian line weakly impressed, extending to half of scutum. Prescutal sutures deeply grooved, reaching one third of scutum. Parapsidal line weakly impressed. Scutellum shiny, with fine sparse, punctures; metanotum slenderly coriaceous. Mesopleuron shiny, with sparse, midsize punctures, episcrobal area with dense longitudinal rugae, omaulus and hypersternaulus broadened, distinctly crenate, scrobal suture inconspicuous, just with several longitudinal rugae. Propodeal enclosure elongate, U-shaped medially, and with a sturdy longitudinal median rugae and sparse transvers rugae, lateral area with contiguous, irregular rugae and punctures mixed with several, sturdy, oblique longitudinal rugae laterally (Fig. <xref ref-type="fig" rid="F2">2d</xref>). Posterior surface of propodeum with a shallow narrow median groove, shiny, remaining with contiguous punctures and sparse, irregular, oblique longitudinal rugae (Fig. <xref ref-type="fig" rid="F2">2d</xref>). Lateral surface of propodeum with slender, contiguous mixed with several sturdy, oblique longitudinal rugae.</p><p><bold><italic>Legs.</italic></bold> Normal, outer surface of hind tibia with three long, slender, fulvous to dark brown, spines.</p><p><bold><italic>Wings.</italic></bold> Forewing venation typical for genus <italic><tp:taxon-name><tp:taxon-name-part taxon-name-part-type="genus" reg="Stigmus">Stigmus</tp:taxon-name-part></tp:taxon-name></italic>, hindwing media diverging beyond cu-a.</p><p><bold><italic>Metasoma.</italic></bold> Dorsal surface of petiole subquadrate (cross section), slightly convex and widened toward apex slightly, with two strong longitudinal carinae, and irregular, strong rugae anteriorly and medially, lateral area with 2 strong longitudinal carinae posteriorly on each side (Fig. <xref ref-type="fig" rid="F2">2e</xref>). Lateral surface of petiole with a few strong longitudinal carinae (Fig. <xref ref-type="fig" rid="F2">2f</xref>). Ventral surface of petiole with a few strong, longitudinal carinae medially and posteriorly. Gastral segments shiny, nearly impunctate, gastral sternum VI with fine, coarse punctures, half mat. Pygidial area shiny, broadly U-shaped, apex rounded, with 2 lines, large punctures and setae medially (Fig. <xref ref-type="fig" rid="F2">2g</xref>).</p><p><bold><italic>Male</italic></bold> (Figs <xref ref-type="fig" rid="F2">2h–l</xref>, <xref ref-type="fig" rid="F6">6c</xref>). Almost same to female except mandible ivory with reddish brown apically; palpi ivory; flagellomere reddish brown to dark brown; pronotal lobe white; fore and mid legs: trochanter, base and apex of femur, tibia, tarsi yellowish to fulvous, remaining dark brown; setae on clypeus dense, silvery, short. Mandible bidentate apically (Fig. <xref ref-type="fig" rid="F2">2h</xref>); clypeus near flat, with dense tiny punctures; free margin of clypeus slightly produced and nearly truncate medially, moderately reflected apically (Fig. <xref ref-type="fig" rid="F2">2h</xref>); frontal furrow distinctly impressed on upper frons; median and upper frons shiny, with several midsize to large punctures, strongly convex; ocellar triangle area slightly convex, shiny, impunctate, near eyes area with dense, short, impressed lines, opaque area large (Fig. <xref ref-type="fig" rid="F2">2i</xref>); vertex behind ocelli half mat, slenderly coriaceous, with <!--PageBreak -->several shallow, midsize punctures; gena shiny, inconspicuous coriaceous, with several fine to midsize punctures dorsally; head from above with temples somewhat roundly convergent posteriorly (Fig. <xref ref-type="fig" rid="F2">2i</xref>); occipital carina incomplete, distinctly crenulate; flagellomeres without tyloids, normal. Male genitalia (Fig. <xref ref-type="fig" rid="F2">2j–l</xref>).</p></tp:treatment-sec><tp:treatment-sec sec-type="distribution" id="SECID0E2AAG"><title>Distribution.</title><p>China (Gansu).</p></tp:treatment-sec><tp:treatment-sec sec-type="etymology" id="SECID0EABAG"><title>Etymology.</title><p>The specific epithetic, is derived from the Latin <italic>dent</italic>- (= tooth) and the Latin word <italic>corneus</italic> (= cornuted), referring to the free margin of clypeus with two distinct cornuted teeth medially.</p></tp:treatment-sec><tp:treatment-sec><!--Section generated to contain objects referenced in tp:taxon-treatment.--><fig id="F6" position="float" orientation="portrait"><label>Figure 6.</label><caption><p><bold>a</bold><italic><tp:taxon-name><tp:taxon-name-part taxon-name-part-type="genus" reg="Stigmus">Stigmus</tp:taxon-name-part><tp:taxon-name-part taxon-name-part-type="species" reg="capoblongus">capoblongus</tp:taxon-name-part></tp:taxon-name></italic> Bashir &amp; Ma, sp. n. (male) <bold>b, c</bold><italic><tp:taxon-name><tp:taxon-name-part taxon-name-part-type="genus" reg="Stigmus">Stigmus</tp:taxon-name-part><tp:taxon-name-part taxon-name-part-type="species" reg="denticorneus">denticorneus</tp:taxon-name-part></tp:taxon-name></italic> Bashir &amp; Ma, sp. n. (<bold>b</bold> female <bold>c</bold> male) <bold>d</bold><italic><tp:taxon-name><tp:taxon-name-part taxon-name-part-type="genus" reg="Stigmus">Stigmus</tp:taxon-name-part><tp:taxon-name-part taxon-name-part-type="species" reg="fronticoncavus">fronticoncavus</tp:taxon-name-part></tp:taxon-name></italic> Bashir &amp; Ma, sp. n. (female) <bold>e</bold><italic><tp:taxon-name><tp:taxon-name-part taxon-name-part-type="genus" reg="Stigmus">Stigmus</tp:taxon-name-part><tp:taxon-name-part taxon-name-part-type="species" reg="interruptus">interruptus</tp:taxon-name-part></tp:taxon-name></italic> Bashir &amp; Ma, sp. n. (female) <bold>f, g</bold><italic><tp:taxon-name><tp:taxon-name-part taxon-name-part-type="genus" reg="Stigmus">Stigmus</tp:taxon-name-part><tp:taxon-name-part taxon-name-part-type="species" reg="lobomelanicus">lobomelanicus</tp:taxon-name-part></tp:taxon-name></italic> Bashir &amp; Ma, sp. n. (<bold>f</bold> female <bold>g</bold> male) <bold>a–g</bold> lateral view, Scale bars: 1 mm (<bold>a–g</bold>).</p></caption><graphic xmlns:xlink="http://www.w3.org/1999/xlink" xlink:href="zookeys-843-051-g006.jpg" position="float" orientation="portrait" xlink:type="simple" id="oo_300021.jpg"/></fig></tp:treatment-sec></tp:taxon-treatment>
