# Supplementary material for: Review of the genus Stigmus Panzer (Hymenoptera, Crabronidae) in China, with description of five new species from the Oriental and Palearctic Regions
Source: Zookeys. 2019 May 9;843:51–69. doi: 10.3897/zookeys.843.31885 (PMC6522469; doi:10.3897/zookeys.843.31885)
Supplement: XML Treatment for Stigmus interruptus [file zookeys.843.31885-treatment4.xml]

<!DOCTYPE tp:taxon-treatment
  PUBLIC "-//TaxonX//DTD Taxonomic Treatment Publishing DTD v0 20100105//EN" "tax-treatment-NSO.dtd">
<tp:taxon-treatment xmlns:tp="http://www.plazi.org/taxpub"><tp:treatment-meta><kwd-group><label>Taxon classification</label><kwd><named-content xmlns:xlink="http://www.w3.org/1999/xlink" content-type="kingdom">Animalia</named-content></kwd><kwd><named-content xmlns:xlink="http://www.w3.org/1999/xlink" content-type="order">Hymenoptera</named-content></kwd><kwd><named-content xmlns:xlink="http://www.w3.org/1999/xlink" content-type="family">Crabronidae</named-content></kwd></kwd-group><mixed-citation publication-type="journal"><person-group><name><surname>Bashir</surname><given-names>Nawaz Haider</given-names></name><name><surname>Li</surname><given-names>Qiang</given-names></name><name><surname>Ma</surname><given-names>Li</given-names></name></person-group><article-title>Review of the genus <italic><tp:taxon-name><tp:taxon-name-part taxon-name-part-type="genus" reg="Stigmus">Stigmus</tp:taxon-name-part></tp:taxon-name></italic> Panzer (<tp:taxon-name><tp:taxon-name-part taxon-name-part-type="order">Hymenoptera</tp:taxon-name-part></tp:taxon-name>, <tp:taxon-name><tp:taxon-name-part taxon-name-part-type="family">Crabronidae</tp:taxon-name-part></tp:taxon-name>) in China, with description of five new species from the Oriental and Palearctic Regions</article-title><source>Zookeys</source><day>09</day><month>5</month><year>2019</year><volume>843</volume><fpage>51</fpage><lpage>69</lpage><pub-id pub-id-type="doi">10.3897/zookeys.843.31885</pub-id></mixed-citation></tp:treatment-meta><tp:nomenclature><tp:taxon-name>
                  <tp:taxon-name-part taxon-name-part-type="genus" reg="Stigmus">Stigmus</tp:taxon-name-part>
                  <tp:taxon-name-part taxon-name-part-type="species" reg="interruptus">interruptus</tp:taxon-name-part>
                  <object-id xmlns:xlink="http://www.w3.org/1999/xlink" content-type="zoobank" xlink:type="simple">http://zoobank.org/636548BE-E8B7-47D5-A59F-D71CBCC4DB21</object-id>
                </tp:taxon-name><tp:taxon-authority>Bashir &amp; Ma</tp:taxon-authority><tp:taxon-status xmlns:xlink="http://www.w3.org/1999/xlink" xlink:type="simple">sp. n.</tp:taxon-status><xref ref-type="fig" rid="F4">Figs 4</xref><xref ref-type="fig" rid="F6">, 6e</xref><!--PageBreak --></tp:nomenclature><tp:treatment-sec sec-type="type material" id="SECID0EZLAG"><title>Type material.</title><p>Holotype ♀, China: Tibet: Linzhi, <named-content xmlns:xlink="http://www.w3.org/1999/xlink" content-type="dwc:verbatimCoordinates" xlink:type="simple"><named-content content-type="geo-json" specific-use="{&#34;type&#34;:&#34;Point&#34;,&#34;coordinates&#34;:[87.350000,29.700000]}" id="NCID0ECMAG" xlink:type="simple">29°42'N, 87°21'E</named-content></named-content>, 20.VIII.2003, No. 20035170, coll. Dejimeiduo (<abbrev xmlns:xlink="http://www.w3.org/1999/xlink" content-type="institution" xlink:title="Zhejiang University, Hangzhou, Zhejiang Province, P. R. China" id="ABBRID0EHMAG" xlink:type="simple">ZJU</abbrev>); Paratypes: 2♀, same data as Holotype except No. 20035185, 20034328; 1♀, China: Tibet: Sejilashan Mount, <named-content xmlns:xlink="http://www.w3.org/1999/xlink" content-type="dwc:verbatimCoordinates" xlink:type="simple"><named-content content-type="geo-json" specific-use="{&#34;type&#34;:&#34;Point&#34;,&#34;coordinates&#34;:[94.900000,29.983333]}" id="NCID0EPMAG" xlink:type="simple">29°59'N, 94°54'E</named-content></named-content>, 1.IX.2002, No. 20032992, coll. Naiquan Lin (<abbrev xmlns:xlink="http://www.w3.org/1999/xlink" content-type="institution" xlink:title="Zhejiang University, Hangzhou, Zhejiang Province, P. R. China" id="ABBRID0EUMAG" xlink:type="simple">ZJU</abbrev>).</p></tp:treatment-sec><tp:treatment-sec sec-type="diagnosis" id="SECID0EZMAG"><title>Diagnosis.</title><p>Distinguished from closely related species <italic><tp:taxon-name><tp:taxon-name-part taxon-name-part-type="genus" reg="Stigmus">S.</tp:taxon-name-part><tp:taxon-name-part taxon-name-part-type="species" reg="japonicus">japonicus</tp:taxon-name-part></tp:taxon-name></italic> by pronotal lobe white; median and upper frons with midsize punctures; vertex behind ocelli with midsize punctures; pygidial area half mat, apex truncate; lateral surface of petiole with two strong longitudinal carinae; mesoscutum with sparse large punctures; posterior surface of propodeum with a shallow somewhat narrow median groove, remaining with contiguous punctures and several oblique longitudinal rugae. <italic><tp:taxon-name><tp:taxon-name-part taxon-name-part-type="genus" reg="Stigmus">Stigmus</tp:taxon-name-part><tp:taxon-name-part taxon-name-part-type="species" reg="japonicus">japonicus</tp:taxon-name-part></tp:taxon-name></italic> has following characters: pronotal lobe ivory; median and upper frons with fine punctures; vertex behind ocelli impunctate; pygidial area shiny, apex round; lateral surface of petiole with a few strong longitudinal carinae; mesoscutum with fine sparse punctures; posterior surface of propodeum with irregular rugae, groove inconspicuous.</p></tp:treatment-sec><tp:treatment-sec sec-type="description" id="SECID0EVNAG"><title>Description.</title><p>Female (Figs <xref ref-type="fig" rid="F4">4</xref>, <xref ref-type="fig" rid="F6">6e</xref>):</p><p><bold><italic>Measurements.</italic></bold> BL: 4.3–4.8 mm; HW : HLD : HLF = 65 : 40 : 55; HW : EWd : EW : TW : EL = 65 : 14 : 18 : 21 : 42; length of scape : length of pedicel : length of flagellomere I : width of flagellomere I : length of flagellomere II : width of flagellomere II = 20 : 7 : 8 : 4 : 8 : 4.5; PL : PW : LTI : WTI = 34 : 9 : 34 : 36.</p><p><bold><italic>Colour pattern.</italic></bold> Clypeus with reddish brown to dark brown band subapically; mandible ivory except reddish brown apically; palpi yellowish; scape beneath ivory, above dark brown largely; pedicel beneath fulvous, dark brown above; flagellomere dark brown to black; pronotal lobe white; tegula fulvous; forewing veins dark brown; fore and mid tibia, tarsi, femur (base and apex), trochanter, hind coxa, basal one third <!--PageBreak -->of hind tibia (remaining tibia dark brown) fulvous; petiole black; metasoma black except last segment reddish brown apically; setae on clypeus and mandible silvery.</p><p><bold><italic>Head.</italic></bold> Mandible tridentate apically (Fig. <xref ref-type="fig" rid="F4">4a</xref>), median tooth larger (Fig. <xref ref-type="fig" rid="F4">4b</xref>). Clypeus shiny, flat, with sparse, midsize punctures, setae on clypeus sparse, long; free margin of clypeus narrowly produced and with two triangular teeth medially, slightly reflected (Fig. <xref ref-type="fig" rid="F4">4a</xref>). Scapal hollow shiny, somewhat shallow, broadened, not well outlined, without tubercle medially. Frontal furrow very fine and weakly impressed, inconspicuous. Median and upper frons shiny, with midsize sparse punctures, gently convex. Ocellar triangle area flat, shiny, impunctate, near eyes area with dense, short, impressed lines, opaque area large. Vertex behind ocelli shiny, with several midsize punctures (Fig. <xref ref-type="fig" rid="F4">4c</xref>). Gena shiny, with sparse, midsize to large punctures dorsally, ventral gena shiny and smooth. Head from above with temples somewhat roundly convergent posteriorly. Occipital carina incomplete, not ending in hypostomal carina, suddenly ended at the posterior ridge of stomal hollow, not tooth, much narrowed, no crenulate; inner and outer orbital furrows lacking.</p><fig id="F4" position="float" orientation="portrait"><label>Figure 4.</label><caption><p><italic><tp:taxon-name><tp:taxon-name-part taxon-name-part-type="genus" reg="Stigmus">Stigmus</tp:taxon-name-part><tp:taxon-name-part taxon-name-part-type="species" reg="interruptus">interruptus</tp:taxon-name-part></tp:taxon-name></italic> Bashir &amp; Ma, sp. n. (female). <bold>a</bold> Frontal view of head <bold>b</bold> ventral view of mandible <bold>c</bold> dorsal view of head <bold>d</bold> dorsal view of collar <bold>e</bold> dorsal view of propodeum <bold>f</bold> dorsal view of petiole and gastral tergum I <bold>g</bold> dorsal view of pygidial plate <bold>h</bold> lateral view of petiole and gastral tergum I. Scale bars: 1 mm (<bold>a, c, e, f, h</bold>); 0.95 mm (<bold>b</bold>); 1.24 mm (<bold>d, g</bold>).</p></caption><graphic xmlns:xlink="http://www.w3.org/1999/xlink" xlink:href="zookeys-843-051-g004.jpg" position="float" orientation="portrait" xlink:type="simple" id="oo_300019.jpg"/></fig><p><bold><italic>Mesosoma.</italic></bold> Anterior area of pronotal collar with sturdy carinae, incomplete, narrowly emarginated in middle, lateral carina lacking, without antero-lateral angle (Fig. <xref ref-type="fig" rid="F4">4d</xref>). Mesoscutum half mat, with sparse large punctures, anterior and posterior areas with dense, longitudinal micro-sculptures. Admedian line distinct, extending to half of mesoscutum. Prescutal sutures deeply grooved and crenulate, reaching half of mesoscutum. Parapsidal line distinct. Scutellum shiny, with fine sparse punctures. Metanotum slenderly coriaceous. Mesopleuron shiny, smooth, episcrobal area with dense, slender, longitudinal rugae, scrobal suture, omaulus and hypersternaulus nar<!--PageBreak -->rowed, distinctly crenate, scrobal suture complete. Propodeal enclosure elongate, U-shaped medially, and with a sturdy longitudinal median rugae and sparse irregular transvers rugae (Fig. <xref ref-type="fig" rid="F4">4e</xref>), lateral area with contiguous irregular rugae mixed with sparse, slender, oblique longitudinal rugae, laterally. Posterior surface of propodeum with somewhat narrow median groove, shiny, with several transverse rugae, remaining with contiguous punctures and several oblique longitudinal rugae (Fig. <xref ref-type="fig" rid="F4">4e</xref>); lateral surface of propodeum with contiguous punctures and slender mixed with several sturdy, oblique longitudinal rugae.</p><p><bold><italic>Legs.</italic></bold> Normal, outer surface of hind tibia with three long, slender, fulvous to dark brown, spines.</p><p><bold><italic>Wings.</italic></bold> Forewing venation typical for genus <italic><tp:taxon-name><tp:taxon-name-part taxon-name-part-type="genus" reg="Stigmus">Stigmus</tp:taxon-name-part></tp:taxon-name></italic>, hindwing media diverging beyond cu-a.</p><p><bold><italic>Metasoma.</italic></bold> Dorsal surface of petiole subquadrate (cross section), strongly convex and widened toward apex slightly, and with two sturdy, longitudinal median carinae, and with irregular strong rugae anteriorly and medially (Fig. <xref ref-type="fig" rid="F4">4f</xref>); lateral surface of petiole with a few strong longitudinal carinae medianly and posteriorly (Fig. <xref ref-type="fig" rid="F4">4h</xref>); ventral surface of petiole with a few strong longitudinal carinae medianly and posteriorly. Metasomal segments shiny, nearly impunctate, gastral sternum VI with fine or coarse punctures, half mat; pygidial area half mat, broadly U-shaped, apex truncate, with longitudinal micro-sculptures, basal area with several large punctures (Fig. <xref ref-type="fig" rid="F4">4g</xref>).</p><p><bold><italic>Male.</italic></bold> Unknown.</p></tp:treatment-sec><tp:treatment-sec sec-type="distribution" id="SECID0E3SAG"><title>Distribution.</title><p>China (Tibet).</p></tp:treatment-sec><tp:treatment-sec sec-type="etymology" id="SECID0EBTAG"><title>Etymology.</title><p>The name, <italic>interruptus</italic>, is derived from the Latin word <italic>interruptus</italic> (= interrupt), referring to the anterior area of the pronotal collar with sturdy carinae, incomplete, narrowly emarginate in the middle.</p></tp:treatment-sec><tp:treatment-sec><!--Section generated to contain objects referenced in tp:taxon-treatment.--><fig id="F6" position="float" orientation="portrait"><label>Figure 6.</label><caption><p><bold>a</bold><italic><tp:taxon-name><tp:taxon-name-part taxon-name-part-type="genus" reg="Stigmus">Stigmus</tp:taxon-name-part><tp:taxon-name-part taxon-name-part-type="species" reg="capoblongus">capoblongus</tp:taxon-name-part></tp:taxon-name></italic> Bashir &amp; Ma, sp. n. (male) <bold>b, c</bold><italic><tp:taxon-name><tp:taxon-name-part taxon-name-part-type="genus" reg="Stigmus">Stigmus</tp:taxon-name-part><tp:taxon-name-part taxon-name-part-type="species" reg="denticorneus">denticorneus</tp:taxon-name-part></tp:taxon-name></italic> Bashir &amp; Ma, sp. n. (<bold>b</bold> female <bold>c</bold> male) <bold>d</bold><italic><tp:taxon-name><tp:taxon-name-part taxon-name-part-type="genus" reg="Stigmus">Stigmus</tp:taxon-name-part><tp:taxon-name-part taxon-name-part-type="species" reg="fronticoncavus">fronticoncavus</tp:taxon-name-part></tp:taxon-name></italic> Bashir &amp; Ma, sp. n. (female) <bold>e</bold><italic><tp:taxon-name><tp:taxon-name-part taxon-name-part-type="genus" reg="Stigmus">Stigmus</tp:taxon-name-part><tp:taxon-name-part taxon-name-part-type="species" reg="interruptus">interruptus</tp:taxon-name-part></tp:taxon-name></italic> Bashir &amp; Ma, sp. n. (female) <bold>f, g</bold><italic><tp:taxon-name><tp:taxon-name-part taxon-name-part-type="genus" reg="Stigmus">Stigmus</tp:taxon-name-part><tp:taxon-name-part taxon-name-part-type="species" reg="lobomelanicus">lobomelanicus</tp:taxon-name-part></tp:taxon-name></italic> Bashir &amp; Ma, sp. n. (<bold>f</bold> female <bold>g</bold> male) <bold>a–g</bold> lateral view, Scale bars: 1 mm (<bold>a–g</bold>).</p></caption><graphic xmlns:xlink="http://www.w3.org/1999/xlink" xlink:href="zookeys-843-051-g006.jpg" position="float" orientation="portrait" xlink:type="simple" id="oo_300021.jpg"/></fig></tp:treatment-sec></tp:taxon-treatment>
